# Supplementary material for: Metal Exposure, Bioaccumulation, and Toxicity Assessment in Sediments from the St. Lawrence River Before and After Remediation Using a Resuspension Technique
Source: Toxics. 2025 May 25;13(6):432. doi: 10.3390/toxics13060432 (PMC12197031; doi:10.3390/toxics13060432)
Supplement: Supplementary file 1 [file toxics-13-00432-s001.zip]

Archive with 1 entries (1 files):
- toxics-3629450-supplementary.pdf
